# Supplementary material for: A UPLC Q-Exactive Orbitrap Mass Spectrometry-Based Metabolomic Study of Serum and Tumor Tissue in Patients with Papillary Thyroid Cancer
Source: Toxics. 2022 Dec 31;11(1):44. doi: 10.3390/toxics11010044 (PMC9863332; doi:10.3390/toxics11010044)
Supplement: Supplementary file 1 [file toxics-11-00044-s001.zip]

Archive with 1 entries (1 files):
- toxics-2105113-supplementary.pdf
